# Supplementary material for: Scaling Behavior of Ionic Conductance Dependent on Surface Charge Inside a Single-Digit Nanopore
Source: Molecules. 2025 Jan 6;30(1):191. doi: 10.3390/molecules30010191 (PMC11721664; doi:10.3390/molecules30010191)
Supplement: Supplementary file 1 [file molecules-30-00191-s001.zip]

Archive with 1 entries (1 files):
- molecules-3392063-supplementary.pdf
